# Supplementary material for: APOE4 Increases Energy Metabolism in APOE-Isogenic iPSC-Derived Neurons
Source: Cells. 2024 Jul 17;13(14):1207. doi: 10.3390/cells13141207 (PMC11274733; doi:10.3390/cells13141207)
Supplement: Supplementary file 1 [file cells-13-01207-s001.zip]

Archive with 2 entries (2 files):
- cells-3077110-supplementary statistical analyses.xlsx
- cells-3077110-supplementary.pdf
